# Supplementary material for: Redescription of the rare amphipod crustacean Pseudaeginella montoucheti (Quitete, 1971) from Brazil
Source: Zookeys. 2011 Nov 9;(146):1–17. doi: 10.3897/zookeys.146.1856 (PMC3233704; doi:10.3897/zookeys.146.1856)
Supplement: XML Treatment for Pseudaeginella montoucheti [file zookeys.146.1856-treatment1.xml]

<!DOCTYPE tp:taxon-treatment
  PUBLIC "-//TaxonX//DTD Taxonomic Treatment Publishing DTD v0 20100105//EN" "tax-treatment-NSO.dtd">
<tp:taxon-treatment xmlns:tp="http://www.plazi.org/taxpub"><tp:treatment-meta><mixed-citation publication-type="journal"><person-group><name><surname>Lacerda</surname><given-names>Mariana Baptista</given-names></name><name><surname>Takeuchi</surname><given-names>Ichiro</given-names></name><name><surname>Masunari</surname><given-names>Setuko</given-names></name></person-group><article-title>Redescription of the rare amphipod crustacean 
                    <italic>Pseudaeginella montoucheti</italic> (Quitete, 1971) from Brazil</article-title><source>Zookeys</source><day>9</day><month>11</month><year>2011</year><volume>2011</volume><issue>146</issue><fpage>1</fpage><lpage>17</lpage><pub-id pub-id-type="doi">10.3897/zookeys.146.1856</pub-id></mixed-citation></tp:treatment-meta><tp:nomenclature><tp:taxon-name>
                        <tp:taxon-name-part taxon-name-part-type="genus">Pseudaeginella</tp:taxon-name-part>
                        <tp:taxon-name-part taxon-name-part-type="species">montoucheti</tp:taxon-name-part>
                    <object-id xmlns:xlink="http://www.w3.org/1999/xlink" xlink:type="simple">http://species-id.net/wiki/Pseudaeginella_montoucheti</object-id>
                    </tp:taxon-name><tp:taxon-authority>(Quitete, 1971)</tp:taxon-authority><xref ref-type="fig" rid="F1">Figs 1</xref><xref ref-type="fig" rid="F2"/><xref ref-type="fig" rid="F3"/><xref ref-type="fig" rid="F4">–4</xref><tp:nomenclature-citation-list><tp:nomenclature-citation><tp:taxon-name>Fallotritella montoucheti</tp:taxon-name><comment>: <xref ref-type="bibr" rid="B33">Quitete 1971a</xref>, p.189–192, figs. 1–2</comment></tp:nomenclature-citation><tp:nomenclature-citation><tp:taxon-name>Pseudaeginella montoucheti</tp:taxon-name><comment> – Laubitz, 1995, p.88.</comment><!--PageBreak--></tp:nomenclature-citation></tp:nomenclature-citation-list></tp:nomenclature><tp:treatment-sec sec-type="Material examined"><title>Material examined.</title><p>MHNCI 2844 One female from the phytal of red alga <italic><tp:taxon-name>Spyridia aculeata</tp:taxon-name></italic>, 7 m deep, Araras Island (<named-content xmlns:xlink="http://www.w3.org/1999/xlink" content-type="dwc:verbatimCoordinates" xlink:type="simple">26°27'S, 48°34'W</named-content>), Tamboretes Archipelago, Santa Catarina, Brazil, 16<sup>th </sup>May, 2009.</p><p>MHNCI 2845 One male and two females from the phytal of the calcareous red alga <italic><tp:taxon-name>Amphiroa beauvoisii</tp:taxon-name></italic>, 4 m deep.</p><p>MHNCI 2846 Three males and two females from the phytal of <italic><tp:taxon-name>Amphiroa beauvoisii</tp:taxon-name></italic>, 1.5 m deep, Pássaros Island (<named-content xmlns:xlink="http://www.w3.org/1999/xlink" content-type="dwc:verbatimCoordinates" xlink:type="simple">26°22'S, 48°31'W</named-content>), Tamboretes Archipelago, Santa Catarina, Brazil, 16th May, 2009.</p><p>MHNCI 2847 Four males and two females from the phytal of brown alga <italic><tp:taxon-name>Sargassum cymosum</tp:taxon-name></italic>, Bombinhas (<named-content xmlns:xlink="http://www.w3.org/1999/xlink" content-type="dwc:verbatimCoordinates" xlink:type="simple">27°08'28"S, 48°28'42"W</named-content>), Santa Catarina, Brazil, 30<sup>th</sup> June, 2011.</p><p>CEZ 968 Holotype male from of <italic><tp:taxon-name>Sargassum,</tp:taxon-name></italic> Itamaracá, Pernambuco, Brazil 5<sup>th</sup> August, 1968. Collector: Dr. Pierre Montouchet.</p><p>CEZ 971 Two paratypes males and three paratypes females from of <italic><tp:taxon-name>Sargassum</tp:taxon-name></italic>, Mar Grande, Bahia, Brazil, 22th January, 1968. Collector: Dr. Pierre Montouchet.</p><p>CEZ 972 12 paratypes males and eight paratypes females from of <italic><tp:taxon-name>Sargassum</tp:taxon-name></italic>, Itamaracá, Pernambuco, Brazil 5<sup>th</sup> August, 1968. Collector: Dr. Pierre Montouchet.</p><p>CEZ 973 Seven paratypes males and four paratypes females from of <italic><tp:taxon-name>Sargassum</tp:taxon-name></italic>, Mar Grande, Bahia, Brazil, 22th January, 1968. Collector: Dr. Pierre Montouchet.</p><p>CEZ 974 One paratype male and one paratype female from of <italic><tp:taxon-name>Sargassum</tp:taxon-name></italic>, Guarapari, Espírito Santo, Brazil, 6<sup>th</sup> September, 1968. Collector: Dr. Pierre Montouchet.</p><p><!--PageBreak--><!--PageBreak-->Male (<xref ref-type="fig" rid="F1">Fig. 1A</xref>). Body length 3.0 mm. Pereonites 3 and 4 the longest, followed by pereonites 2 and 5. Head and pereonite 1 (suture clearly present) concave along dorsal margin, head with an anteriorly curved mid-dorsal projection, pereonite 1 with a small postero-dorsal projection. Pereonite 2with paired mid-dorsal projections, 1 postero-dorsal projection, paired antero-lateral projections and paired mid-lateral projections. Pereonite 3 with paired mid-dorsal projections, 1 postero-dorsal projection and paired mid-lateral projections. Pereonite 4 with paired mid-dorsal projections, 1 weak postero-dorsal projection, paired antero-lateral projections and paired mid-lateral projections. Pereonite 5 withpaired mid-dorsal projections, paired antero-lateral projections and paired mid-lateral projection near the swollen basal part of pereopod 5. Pereonite 6 with paired postero-lateral projections near the basal part of pereopod 6.</p><p>Antennae (<xref ref-type="fig" rid="F2">Figs. 2A, 2B</xref>). Antenna 1 about half body length. Peduncular articles with ca. 10 to 20 simple setae of varied length; peduncular article 2 the longest followed by article 1. Flagellum 6-articulate with 4/5 of peduncular length. Antenna 2 about 4/5 of antenna 1 length, without swimming setae; peduncular setose in varied length; flagellum with 8 and 6 simple setae in the proximal and distal articles.</p><p>Mouthparts (<xref ref-type="fig" rid="F3">Figs. 3A–G</xref>). Upper lip notched, forming rounded projections. Right mandiblewith incisor with 5 teeth and followed by lacinia mobilis with 5 teeth and 3 trapezoid plates; palp article 2 with 1 lateral seta; palp article 3 setal formula 1–6–1 with a distal knob. Left mandible incisor with 5 teeth followed by 3 trapezoid plates; palp article 2 with 1 lateral seta; palp article 3 setal formula 1–6–1 with a distal knob. Lower inner lips round and fused each other, outer lobes round with 1 apical seta. Maxilla 1outer plate with 6 stout apical setal-teeth; palp distal margin with 4 setae. Maxilla 2inner plate triangular with 4 apical setae; outer plate elongate with about 4 apical setae. Maxilliped basal endite (inner plate) with 2 setae on outer margin; ischial endite (outer plate) oval, 2 times longer than inner plate, with 4 or 5 setae on inne<!--PageBreak--><!--PageBreak--><!--PageBreak-->r margin; palp article 2 with 2 or 3 setae on inner margin; palp article 3 with 5 distal setae; palp article 4 (dactylus) weakly falcate.</p><p>Gnathopod 1 basis as long as ischium, merus and carpus combined, covered by sparse setae of varied length; propodus subtriangular, palm with a pair of proximal stout setae (grasping spines) and a row of 8 simple setae; dactylus with sparse and short setae, inner margin smooth with a teeth subdistally (<xref ref-type="fig" rid="F2">Fig. 2C</xref>).</p><p>Gnathopod 2 inserted in the pereonite 2 at 2/5 from anterior margin (<xref ref-type="fig" rid="F1">Fig. 1A</xref>); coxa vestigial; basis 1.3 times of pereonite 2 length, with a spiny projection near antero-distal corner; ischium rectangular; merus rounded; carpus triangular and provided with scarce simple setae; propodus oval, ratio between width: length = 0.57, inner margin provided with 1 stout setae proximally, 3 triangular projections medially and distally and numerous setae: few simple setae on the outer margin; dactylus shorter than palm and slightly curved with a row of setulae alongside the inner margin (<xref ref-type="fig" rid="F2">Fig. 2D</xref>).</p><p>Gill 3length 2/5 of corresponding pereonite, elliptical (<xref ref-type="fig" rid="F1">Fig. 1A</xref>), pereopod 3 tiny with 2 simple setae apically (<xref ref-type="fig" rid="F4">Fig. 4A</xref>). Gill 4length 1/3 of corresponding pereonite, elliptical (<xref ref-type="fig" rid="F1">Fig. 1A</xref>), pereopod 4 similar to pereopod 3 (<xref ref-type="fig" rid="F4">Fig. 4B</xref>).</p><p>Pereopod 5 basis to carpus furnished with 3–10 setae of varied length; palm of propodus very slightly concave with 2 setae proximally and a row of 7 robust setae alongside; dactylus slightly curved (<xref ref-type="fig" rid="F4">Fig. 4C</xref>). Pereopods 6 and 7 similar to pereopod 5 in feature but increasing in size (<xref ref-type="fig" rid="F4">Figs. 4D, 4E</xref>).</p><p>Penes length about 2 times width (<xref ref-type="fig" rid="F4">Fig. 4F</xref>).</p><p>Abdomen with a pair of lateral lobes and dorsal lobe with a pair of dorsal setae (<xref ref-type="fig" rid="F4">Fig. 4F</xref>).</p><p>Female. Body length 3.1 mm (<xref ref-type="fig" rid="F1">Fig. 1B</xref>). Pereonites 3 and 4 subequal and the longest, followed by pereonite 2. Clear suture between head and pereonite 1, head with 1 anteriorly curved mid-dorsal projection. Antenna 1 flagellum 7-articulate. Pereonite 1with 1 postero-dorsal projection. Pereonite 2with paired mid-dorsal projections, 1 postero-dorsal projection and paired antero-lateral projections. Pereonite 3with paired mid-dorsal projections, 1 postero-dorsal projection, paired mid-lateral projections and paired postero-lateral projections. Pereonite 4with paired mid-dorsal projections and paired mid-lateral projections. Pereonite 5with paired mid-dorsal projections. Gnathopod 2 propodus length 1.5 times width (<xref ref-type="fig" rid="F2">Fig. 2E</xref>), with grasping spine proximally followed by a serrated margin; two smooth triangular projections medially.</p></tp:treatment-sec><tp:treatment-sec sec-type="Intraspecific variation"><title>Intraspecific variation.</title><p>In adult males and females including those collected by Quitete (Quitete, 1971a) in Pernambuco State, the number of articles in the flagellum of antenna 1 varies from 5 to 7 during growth. The size reduction of the mid-dorsal projections on pereonites 3 and 5 mentioned by this author was only found among specimens studied by her. Setal formula for terminal article of mandibular palp can be 1–5-1 or 1–6-1. The body spination is rather constant among individuals summing up 30 spines in males.</p></tp:treatment-sec><tp:treatment-sec sec-type="Type locality"><title>Type locality.</title><p>Itamaracá, Pernambuco State, Brazil.</p></tp:treatment-sec><tp:treatment-sec sec-type="Distribution"><title>Distribution.</title><p>Western South Atlantic. Brazil. Itamaracá, Pernambuco State; Olivença, Ilhéus, Bahia State; Vitória and Guarapari, Espírito Santo State (<xref ref-type="bibr" rid="B33">Quitete 1971a</xref>). <!--PageBreak-->Ubatuba, São Paulo State (<named-content xmlns:xlink="http://www.w3.org/1999/xlink" content-type="dwc:verbatimCoordinates" xlink:type="simple">23°32'S, 45°10'W</named-content> – <named-content xmlns:xlink="http://www.w3.org/1999/xlink" content-type="dwc:verbatimCoordinates" xlink:type="simple">23°30'S, 45°08'W</named-content>) (<xref ref-type="bibr" rid="B18">Jacobucci et al. 2002</xref>, <xref ref-type="bibr" rid="B20">2009</xref>). Paranaguá Bay, Paraná State (<named-content xmlns:xlink="http://www.w3.org/1999/xlink" content-type="dwc:verbatimCoordinates" xlink:type="simple">25°31'S, 48 °30'W) (<xref ref-type="bibr" rid="B32">Neves 2006</xref>). Tamboretes Archipelago: Pássaros Island (26°22'S, 48°31'W</named-content>) and Araras Island (<named-content xmlns:xlink="http://www.w3.org/1999/xlink" content-type="dwc:verbatimCoordinates" xlink:type="simple">26°27'S, 48°34'W</named-content>), Balneário Barra do Sul and Bombinhas Beach, Bombinhas, Santa Catarina State (present study).</p></tp:treatment-sec><tp:treatment-sec sec-type="Habitats"><title>Habitats.</title><p>Amongst thallii of the brown seaweed <italic><tp:taxon-name>Sargassum</tp:taxon-name></italic> sp. (<xref ref-type="bibr" rid="B33">Quitete 1971a</xref> and present paper), <italic><tp:taxon-name>Sargassum cymosum</tp:taxon-name></italic> (<xref ref-type="bibr" rid="B18">Jacobucci et al. 2002</xref>) and <italic><tp:taxon-name>Sargassum filipendula</tp:taxon-name></italic><!--PageBreak--> (<xref ref-type="bibr" rid="B20">Jacobucci et al. 2009</xref>); on boat hulls and floating piers (<xref ref-type="bibr" rid="B32">Neves 2006</xref>); amongst thallii of the red algae <italic><tp:taxon-name>Amphiroa beauvoisii</tp:taxon-name></italic> and <italic><tp:taxon-name>Spyridia aculeata</tp:taxon-name></italic> and tubular branches of polychaete colony (present paper).</p><fig id="F1" position="float" orientation="portrait"><label>Figure 1.</label><caption><p><italic><tp:taxon-name>Pseudaeginella montoucheti</tp:taxon-name></italic> (Quitete, 1971). <bold>A</bold> male, lateral view <bold>B</bold> female, lateral view. Scale bar: 1.0 mm.</p></caption><graphic xmlns:xlink="http://www.w3.org/1999/xlink" xlink:href="ZooKeys-146-001-g001.jpg" position="float" orientation="portrait" xlink:type="simple"/></fig><fig id="F2" position="float" orientation="portrait"><label>Figure 2.</label><caption><p><italic><tp:taxon-name>Pseudaeginella montoucheti</tp:taxon-name></italic> (Quitete, 1971). <bold>A–D</bold> male. <bold>A</bold> antenna 1 <bold>B</bold> antenna 2 <bold>C</bold> gnathopod 1 <bold>D</bold> gnathopod 2. <bold>E</bold> female gnathopod 2. Scale bars: <bold>A–E:</bold> 0.2 mm.</p></caption><graphic xmlns:xlink="http://www.w3.org/1999/xlink" xlink:href="ZooKeys-146-001-g002.jpg" position="float" orientation="portrait" xlink:type="simple"/></fig><fig id="F3" position="float" orientation="portrait"><label>Figure 3.</label><caption><p><italic><tp:taxon-name>Pseudaeginella montoucheti</tp:taxon-name></italic> (Quitete, 1971). Male. <bold>A</bold> maxilliped <bold>B</bold> left mandible <bold>C</bold> right mandible <bold>D</bold> maxilla 1 <bold>E</bold> maxilla 2 <bold>F</bold> upper lip <bold>G</bold> lower lip. Scale bars: <bold>A–G:</bold> 0.05 mm.</p></caption><graphic xmlns:xlink="http://www.w3.org/1999/xlink" xlink:href="ZooKeys-146-001-g003.jpg" position="float" orientation="portrait" xlink:type="simple"/></fig><fig id="F4" position="float" orientation="portrait"><label>Figure 4.</label><caption><p><italic><tp:taxon-name>Pseudaeginella montoucheti</tp:taxon-name></italic> (Quitete, 1971). Male. <bold>A</bold> pereopod 3 and gill 3 <bold>B</bold> pereopod 4 and gill 4 <bold>C</bold> pereopod 5 <bold>D</bold> pereopod 6 <bold>E</bold> pereopod 7 <bold>F</bold> abdomen (ventral view). Scale bars: <bold>A,B</bold>: 0.1 mm. <bold>C–F</bold>: 0.2 mm.</p></caption><graphic xmlns:xlink="http://www.w3.org/1999/xlink" xlink:href="ZooKeys-146-001-g004.jpg" position="float" orientation="portrait" xlink:type="simple"/></fig></tp:treatment-sec><tp:treatment-sec sec-type="Remarks"><title>Remarks.</title><p><xref ref-type="bibr" rid="B41">Takeuchi (1993)</xref> proposed a classification with four families, <tp:taxon-name>Caprellidae</tp:taxon-name>, <tp:taxon-name>Caprogammaridae</tp:taxon-name>, <tp:taxon-name>Paracercopidae</tp:taxon-name>, and <tp:taxon-name>Phtisicidae</tp:taxon-name> for the Amphipoda <tp:taxon-name>Caprellidea</tp:taxon-name> (<tp:taxon-name>Cyamidae</tp:taxon-name> excluded) based on the cladistic analysis. <italic><tp:taxon-name>Fallotritella</tp:taxon-name></italic> and <italic><tp:taxon-name>Pseudaeginella</tp:taxon-name></italic> were set under the <tp:taxon-name>Caprellidae</tp:taxon-name>. At the same time, <xref ref-type="bibr" rid="B22">Laubitz (1993)</xref> proposed a classification with eight families, <tp:taxon-name>Caprellidae</tp:taxon-name>, <tp:taxon-name>Caprellinoididae</tp:taxon-name>, <tp:taxon-name>Caprogammaridae</tp:taxon-name>, <tp:taxon-name>Cyamidae</tp:taxon-name>, <tp:taxon-name>Paracercopidae</tp:taxon-name>, <tp:taxon-name>Pariambidae</tp:taxon-name>, <tp:taxon-name>Phtisicidae</tp:taxon-name> and <tp:taxon-name>Protellidae</tp:taxon-name>. In her classification system, <italic><tp:taxon-name>Fallotritella</tp:taxon-name></italic> and <italic><tp:taxon-name>Pseudaeginella</tp:taxon-name></italic> were included in <tp:taxon-name>Caprellinoididae</tp:taxon-name> which is considered to be more related to <tp:taxon-name>Paracercopidae</tp:taxon-name> and <tp:taxon-name>Phtisicidae</tp:taxon-name> than to <tp:taxon-name>Caprellidae</tp:taxon-name>.</p><p>The above treatment of <italic><tp:taxon-name>Fallotritella</tp:taxon-name></italic> and <italic><tp:taxon-name>Pseudaeginella</tp:taxon-name></italic> performed by <xref ref-type="bibr" rid="B41">Takeuchi (1993)</xref> was followed by <xref ref-type="bibr" rid="B30">Myers and Lowry (2003)</xref> and <xref ref-type="bibr" rid="B43">Vassilenko (2006)</xref>. In the higher classification system of <xref ref-type="bibr" rid="B30">Myers and Lowry (2003)</xref> based on cladistic analysis of corophiid amphipods, <tp:taxon-name>Caprellidae</tp:taxon-name>, <tp:taxon-name>Caprogammaridae</tp:taxon-name> and <tp:taxon-name>Cyamidae</tp:taxon-name> are included among the <tp:taxon-name>Caprelloidea</tp:taxon-name>. The Caprellidaeof <xref ref-type="bibr" rid="B30">Myers and Lowry (2003)</xref> is composed of two subfamilies, <tp:taxon-name>Caprellinae</tp:taxon-name> and <tp:taxon-name>Phtisicidae</tp:taxon-name>. <italic><tp:taxon-name>Fallotritella</tp:taxon-name></italic> and <italic><tp:taxon-name>Pseudaeginella</tp:taxon-name></italic> with ca. 50 genera constitute the <tp:taxon-name>Caprellinae</tp:taxon-name> under the <tp:taxon-name>Caprellidae</tp:taxon-name> (<xref ref-type="bibr" rid="B30">Myers and Lowry 2003</xref>). <xref ref-type="bibr" rid="B43">Vassilenko (2006)</xref> reviewed the recent studies dealing her support to Takeuchi's (1993) treatment more than to <xref ref-type="bibr" rid="B22">Laubitz (1993)</xref> concerning to the phylogeny of the <tp:taxon-name>Caprellidea</tp:taxon-name>.</p><p>The genus <italic><tp:taxon-name>Fallotritella</tp:taxon-name></italic> was established based on <italic><tp:taxon-name>Fallotritella biscaynensis</tp:taxon-name></italic> McCain, 1968 collected from Florida, U.S.A, Antigua &amp; Barbuda and St. Lucia (<xref ref-type="bibr" rid="B28">McCain 1968</xref>), just prior to <xref ref-type="bibr" rid="B33">Quitete (1971a)</xref>. The suggestion of synonymy of these two genus, i.e., <italic><tp:taxon-name>Pseudaeginella</tp:taxon-name></italic> and <italic><tp:taxon-name>Fallotritella</tp:taxon-name></italic> was mentioned under remarks of <italic><tp:taxon-name>Pseudaeginella</tp:taxon-name></italic> by <xref ref-type="bibr" rid="B28">McCain (1968)</xref>. The lack of reference materials of <italic><tp:taxon-name>Pseudaeginella tristanensis</tp:taxon-name></italic> (Stebbing, 1888), the type species of <italic><tp:taxon-name>Pseudaeginella</tp:taxon-name></italic>, has been led to the presumption towards absence of pereopods 3 and 4 in <italic><tp:taxon-name>Pseudaeginella</tp:taxon-name></italic>. At the same time, <italic><tp:taxon-name>Fallotritella biscaynensis</tp:taxon-name></italic> was recorded to possess 1-articulate pereopods 3 and 4 in the generic description for <italic><tp:taxon-name>Fallotritella</tp:taxon-name></italic>. He also noted that, in case of presence of pereopods 3 and 4 in the two known species of <italic><tp:taxon-name>Pseudaeginella</tp:taxon-name></italic>, <italic><tp:taxon-name>Fallotritella</tp:taxon-name></italic> would fall as junior synonym of <italic><tp:taxon-name>Pseudaeginella</tp:taxon-name></italic> (see <xref ref-type="bibr" rid="B28">McCain 1968</xref>, p. 100). Almost 30 years later, <xref ref-type="bibr" rid="B23">Laubitz (1995)</xref> examined individuals of <italic><tp:taxon-name>Pseudaeginella tristanensis</tp:taxon-name></italic> collected from Amsterdam Islands in the southern Indian Ocean and reported the synonymy of these two genera based on the presence of minute pereopods 3 and 4 on these specimens.</p><p><italic><tp:taxon-name>Pseudaeginella montoucheti</tp:taxon-name></italic> (Quitete, 1971) is a tiny caprellidean that measures less than 3.5 mm in body length (see <xref ref-type="fig" rid="F1">Fig. 1</xref>). Within this genus, <italic><tp:taxon-name>Pseudaeginella montoucheti</tp:taxon-name></italic> is the second spiniest species (total of 30 spines on the head and pereonites 1–7 of males) and only surpassed by <italic><tp:taxon-name>Pseudaeginella sanctipauli</tp:taxon-name></italic> that has a total of 33 spines on body surface. In the drawing of <italic><tp:taxon-name>Pseudaeginella montoucheti</tp:taxon-name></italic> from Pernambuco State performed by <xref ref-type="bibr" rid="B33">Quitete (1971a)</xref> the following body projections are missing in male: a pair of dorsal projections instead of one dorsal spine medially on pereonite 5 and ventro-lateral projections over the insertion of pereopod 5 and 6 on pereonite 5 and 6, respectively. In spite of the wide distribution, <italic><tp:taxon-name>Pseudaeginella montoucheti</tp:taxon-name></italic> showed a relatively low intraspecific variation in its external morphology.</p><p><!--PageBreak-->Although restricted to the Atlantic coast of Brazil, the present study showed that <italic><tp:taxon-name>Pseudaeginella montoucheti</tp:taxon-name></italic> is distributed along more than 2,600 km, from tropical (Itamaracá Island, Pernambuco State, <named-content xmlns:xlink="http://www.w3.org/1999/xlink" content-type="dwc:verbatimCoordinates" xlink:type="simple">7°44'S, 34°49'W</named-content>) to subtropical (municipalities of Barra do Sul, <named-content xmlns:xlink="http://www.w3.org/1999/xlink" content-type="dwc:verbatimCoordinates" xlink:type="simple">26°27'S, 48°34'W</named-content> and Bombinhas, <named-content xmlns:xlink="http://www.w3.org/1999/xlink" content-type="dwc:verbatimCoordinates" xlink:type="simple">27°08'S, 48°28'W</named-content>, Santa Catarina State) latitudes. Recently, <italic><tp:taxon-name>Caprella dilatata</tp:taxon-name></italic> Krøyer, 1843 was also reported showing wide distribution from Sao Paulo State, Brazil (<xref ref-type="bibr" rid="B18">Jacobucci et al. 2002</xref>) to Mar del Cobo and Mar del Plata Harbour, Argentina along the south Atlantic coast of South America (<xref ref-type="bibr" rid="B26">Masunari and Takeuchi 2006</xref>).</p><p><italic><tp:taxon-name>Pseudaeginella</tp:taxon-name></italic> Mayer, 1890 is currently composed of 10 species: <italic><tp:taxon-name>Pseudaeginella antiguae</tp:taxon-name></italic> Barnard, 1932 from Antigua and Barbuda, <italic><tp:taxon-name>Pseudaeginella biscaynensis</tp:taxon-name></italic> (McCain, 1968) from Florida, U.S.A., <italic><tp:taxon-name>Pseudaeginella campbellensis</tp:taxon-name></italic> Guerra-García, 2003b from subantarctic islands of New Zealand, <italic><tp:taxon-name>Pseudaeginella colombiensis</tp:taxon-name></italic> Guerra-García, Krapp-Schickel &amp; Müller, 2006 from Colombia, <italic><tp:taxon-name>Pseudaeginella inae</tp:taxon-name></italic> Krapp-Schickel &amp; Guerra-García, 2005 from Indonesia, <italic><tp:taxon-name>Pseudaeginella montoucheti</tp:taxon-name></italic> (Quitete, 1971) from Brazil, <italic><tp:taxon-name>Pseudaeginella polynesica</tp:taxon-name></italic> (Müller, 1990) from Bora Bora and Moorea, French Polynesia, <italic><tp:taxon-name>Pseudaeginella sanctipauli</tp:taxon-name></italic> Laubitz, 1995 from St. Paul and Amsterdam Islands, France, <italic><tp:taxon-name>Pseudaeginella tristanensis</tp:taxon-name></italic> (Stebbing, 1888) from Tristan da Cunha, and <italic><tp:taxon-name>Pseudaeginella vaderi</tp:taxon-name></italic> Guerra-García, 2004 from Australia.</p><p>Of 10 species of <italic><tp:taxon-name>Pseudaeginella</tp:taxon-name></italic>, the closest species to <italic><tp:taxon-name>Pseudaeginella montoucheti</tp:taxon-name></italic> can be considered <italic><tp:taxon-name>Pseudaeginella sanctipauli</tp:taxon-name></italic> that wasdescribed from St. Paul and Amsterdam Islands, South Indian Ocean (<xref ref-type="bibr" rid="B23">Laubitz 1995</xref>), since both are the spiniest species within the genus. On the other hand, <italic><tp:taxon-name>Pseudaeginella montoucheti</tp:taxon-name></italic> can be distinguished from <italic><tp:taxon-name>Pseudaeginella sanctipauli</tp:taxon-name></italic> by the spinier body, antenna 1 length equals half body in males, and presence of ventro-lateral spines over gills on pereonites 3 and 4.</p><p>A key to the species of <italic><tp:taxon-name>Pseudaeginella</tp:taxon-name></italic> is presented below; it was mainly based on the characteristics of body somites because these can be observed without dissections of mouthparts.</p><p><bold>Key to species of the genus <italic><tp:taxon-name>Pseudaeginella</tp:taxon-name></italic></bold></p><table-wrap content-type="key" position="anchor" orientation="portrait"><table><tbody><tr><td rowspan="1" colspan="1">1a</td><td rowspan="1" colspan="1">Antenna 1 longer than half of body length</td><td rowspan="1" colspan="1">2</td></tr><tr><td rowspan="1" colspan="1">1b</td><td rowspan="1" colspan="1">Antenna 1 equal or shorter than half of body length</td><td rowspan="1" colspan="1">5</td></tr><tr><td rowspan="1" colspan="1">2a</td><td rowspan="1" colspan="1">Basis of gnathopod 2 longer than propodus length</td><td rowspan="1" colspan="1"><italic><tp:taxon-name>Pseudaeginella sanctipauli</tp:taxon-name></italic> (<xref ref-type="fig" rid="F5">Fig. 5A</xref>)</td></tr><tr><td rowspan="1" colspan="1">2b</td><td rowspan="1" colspan="1">Basis of gnathopod 2 shorter than propodus length</td><td rowspan="1" colspan="1">3</td></tr><tr><td rowspan="1" colspan="1">3a</td><td rowspan="1" colspan="1">Basis of gnathopod 2 approximately the length of pereonite 2</td><td rowspan="1" colspan="1"><italic><tp:taxon-name>Pseudaeginella biscaynensis</tp:taxon-name></italic> (<xref ref-type="fig" rid="F5">Fig. 5B</xref>)</td></tr><tr><td rowspan="1" colspan="1">3b</td><td rowspan="1" colspan="1">Basis of gnathopod 2 longer than pereonite 2 length</td><td rowspan="1" colspan="1">4</td></tr><tr><td rowspan="1" colspan="1">4a</td><td rowspan="1" colspan="1">Pereonites 2, 3, 4 and 5 with lateral projections near the insertion of gnathopod 2, gills and pereopods 5</td><td rowspan="1" colspan="1"><italic><tp:taxon-name>Pseudaeginella colombiensis</tp:taxon-name></italic> (<xref ref-type="fig" rid="F5">Fig. 5C</xref>)</td></tr><tr><td rowspan="1" colspan="1">4b</td><td rowspan="1" colspan="1">Pereonites 2, 3, 4 and 5 without lateral projections</td><td rowspan="1" colspan="1"><italic><tp:taxon-name>Pseudaeginella polynesica</tp:taxon-name></italic>(<xref ref-type="fig" rid="F5">Fig. 5D</xref>)</td></tr><tr><td rowspan="1" colspan="1">5a</td><td rowspan="1" colspan="1">Pereonites with dorsal projections</td><td rowspan="1" colspan="1">6</td></tr><tr><td rowspan="1" colspan="1">5b</td><td rowspan="1" colspan="1">Pereonites without any dorsal projections</td><td rowspan="1" colspan="1">8</td></tr><tr><td rowspan="1" colspan="1">6a</td><td rowspan="1" colspan="1">Basis of gnathopod 2 provided with a rounded projection proximally</td><td rowspan="1" colspan="1"><italic><tp:taxon-name>Pseudaeginella campbellensis</tp:taxon-name></italic> (<xref ref-type="fig" rid="F5">Fig. 5E</xref>)</td></tr><tr><td rowspan="1" colspan="1">6b</td><td rowspan="1" colspan="1">Basis of gnathopod 2 without any projection</td><td rowspan="1" colspan="1">7<!--PageBreak--><!--PageBreak--><!--PageBreak--></td></tr><tr><td rowspan="1" colspan="1">7a</td><td rowspan="1" colspan="1">Pereonites 4 and 5 with a paired antero-lateral projections, body somites with a total of more than 30 projections</td><td rowspan="1" colspan="1"><italic><tp:taxon-name>Pseudaeginella montoucheti</tp:taxon-name></italic> (<xref ref-type="fig" rid="F6">Fig. 6A</xref>)</td></tr><tr><td rowspan="1" colspan="1">7b</td><td rowspan="1" colspan="1">Pereonites 4 and 5 without any antero-lateral projections, body somites with a total of less than 30 projections</td><td rowspan="1" colspan="1"><italic><tp:taxon-name>Pseudaeginella tristanensis</tp:taxon-name></italic> (<xref ref-type="fig" rid="F6">Fig. 6B</xref>)</td></tr><tr><td rowspan="1" colspan="1">8a</td><td rowspan="1" colspan="1">Basal article of antenna 2 peduncle with a distal projection, well marked suture between head and pereonite 1</td><td rowspan="1" colspan="1"><italic><tp:taxon-name>Pseudaeginella vaderi</tp:taxon-name></italic> (<xref ref-type="fig" rid="F6">Fig. 6C</xref>)</td></tr><tr><td rowspan="1" colspan="1">8b</td><td rowspan="1" colspan="1">Basal article of antenna 2 peduncle without any projection, discrete suture between head and pereonite 1</td><td rowspan="1" colspan="1"><italic><tp:taxon-name>Pseudaeginella inae</tp:taxon-name></italic> (<xref ref-type="fig" rid="F6">Fig. 6D</xref>)</td></tr></tbody></table></table-wrap><fig id="F5" position="float" orientation="portrait"><label>Figure 5.</label><caption><p><italic><tp:taxon-name>Pseudaeginella</tp:taxon-name></italic> spp<bold>. A</bold> <italic><tp:taxon-name>Pseudaeginella sanctipauli</tp:taxon-name></italic> Laubitz, 1995 (Redraw from <xref ref-type="bibr" rid="B23">Laubitz 1995</xref>) <bold>B</bold> <italic><tp:taxon-name>Pseudaeginella biscaynensis</tp:taxon-name></italic> (McCain, 1968)(Redraw from <xref ref-type="bibr" rid="B9">Guerra-García 2002</xref>. Scale bar 0.05 mm) <bold>C</bold>  <italic><tp:taxon-name>Pseudaeginella colombiensis</tp:taxon-name></italic> Guerra-García, Krapp-Schickel &amp; Müller, 2006 (Redraw from <xref ref-type="bibr" rid="B16">Guerra-Garcíaet et al. 2006</xref>. Scale bar 1 mm) <bold>D</bold> <italic><tp:taxon-name>Pseudaeginella polynesica</tp:taxon-name></italic> (Müller, 1990. Scale bar 500 µm) (Redraw from <xref ref-type="bibr" rid="B31">Müller 1990</xref>) <bold>E</bold> <italic><tp:taxon-name>Pseudaeginella campbellensis</tp:taxon-name></italic> Guerra-García, 2003 (Redraw from <xref ref-type="bibr" rid="B11">Guerra-García 2003</xref>. Scale bar 1 mm).</p></caption><graphic xmlns:xlink="http://www.w3.org/1999/xlink" xlink:href="ZooKeys-146-001-g005.jpg" position="float" orientation="portrait" xlink:type="simple"/></fig><fig id="F6" position="float" orientation="portrait"><label>Figure 6.</label><caption><p><italic><tp:taxon-name>Pseudaeginella</tp:taxon-name></italic> spp<bold>. A</bold> <italic><tp:taxon-name>Pseudaeginella montoucheti</tp:taxon-name></italic> (Quitete, 1971). Scale bar 1 mm <bold>B</bold> <italic><tp:taxon-name>Pseudaeginella tristanensis</tp:taxon-name></italic> (Stebbing, 1888) (Redraw from <xref ref-type="bibr" rid="B23">Laubitz 1995</xref>) <bold>C</bold> <italic><tp:taxon-name>Pseudaeginella vaderi</tp:taxon-name></italic> Guerra-García, 2004 (Redraw from <xref ref-type="bibr" rid="B12">Guerra-García 2004</xref>. Scale bar 1 mm) <bold>D</bold> <italic><tp:taxon-name>Pseudaeginella inae</tp:taxon-name></italic> Krapp-Schickel &amp; Guerra-García, 2005 (Redraw from <xref ref-type="bibr" rid="B21">Krapp-Schickel and Guerra-García 2005</xref>. Scale bar 1 mm).</p></caption><graphic xmlns:xlink="http://www.w3.org/1999/xlink" xlink:href="ZooKeys-146-001-g006.jpg" position="float" orientation="portrait" xlink:type="simple"/></fig></tp:treatment-sec><ref-list><ref id="B33"><mixed-citation xmlns:xlink="http://www.w3.org/1999/xlink" xlink:type="simple"><person-group><name name-style="western"><surname>Quitete</surname><given-names>JMPA</given-names></name></person-group> (<year>1971a</year>)<source><italic>Fallotritella montoucheti</italic> nova espécie de Caprellidae da costa brasileira (Crustacea: Amphipoda). Atas da Sociedade de Biologia do Rio de Janeiro 14 (5/6): 189–192.
</source></mixed-citation></ref><ref id="B18"><mixed-citation xmlns:xlink="http://www.w3.org/1999/xlink" xlink:type="simple"><person-group><name name-style="western"><surname>Jacobucci</surname><given-names>GB</given-names></name><name name-style="western"><surname>Moretti</surname><given-names>D</given-names></name><name name-style="western"><surname>Silva</surname><given-names>EM</given-names></name><name name-style="western"><surname>Leite</surname><given-names>FPP</given-names></name></person-group> (<year>2002</year>)<article-title> Caprellid amphipods on <italic>Sargassum cymosum</italic> (Phaeophyta): depth distribution and population biology.</article-title><source>Nauplius </source><volume>10</volume> (<issue>1</issue>): <fpage>27</fpage>-<lpage>36</lpage>. <ext-link ext-link-type="uri" xlink:href="http://dx.doi.org/10.3354/meps035051" xlink:type="simple">doi: 10.3354/meps035051</ext-link></mixed-citation></ref><ref id="B20"><mixed-citation xmlns:xlink="http://www.w3.org/1999/xlink" xlink:type="simple"><person-group><name name-style="western"><surname>Jacobucci</surname><given-names>GB</given-names></name><name name-style="western"><surname>Tanaka</surname><given-names>MO</given-names></name><name name-style="western"><surname>Leite</surname><given-names>FPP</given-names></name></person-group> (<year>2009</year>)<article-title> Temporal variation of amphipod assemblages associated with <italic>Sargassum filipendula</italic> (Phaeophyta) and its epiphytes in a subtropical shore.</article-title><source>Aquatic Ecology </source><volume>43</volume>: <fpage>1031</fpage>-<lpage>1040</lpage>. <ext-link ext-link-type="uri" xlink:href="http://dx.doi.org/10.1007/s10452-009-9230-2" xlink:type="simple">doi: 10.1007/s10452-009-9230-2</ext-link></mixed-citation></ref><ref id="B32"><mixed-citation xmlns:xlink="http://www.w3.org/1999/xlink" xlink:type="simple"><person-group><name name-style="western"><surname>Neves</surname><given-names>CS</given-names></name></person-group> (<year>2006</year>)<source> Bioinvasão mediada por embarcações de recreio na Baía de Paranaguá, PR e suas implicações para a conservação. Master Thesis, Federal University of Paraná, Curitiba.
</source></mixed-citation></ref><ref id="B41"><mixed-citation xmlns:xlink="http://www.w3.org/1999/xlink" xlink:type="simple"><person-group><name name-style="western"><surname>Takeuchi</surname><given-names>I</given-names></name></person-group> (<year>1993</year>)<source> Is the Caprellidea a monophyletic group ? Journal of Natural History 27: 947–964. </source><ext-link ext-link-type="uri" xlink:href="http://dx.doi.org/10.1080/00222939300770581" xlink:type="simple">doi: 10.1080/00222939300770581</ext-link></mixed-citation></ref><ref id="B22"><mixed-citation xmlns:xlink="http://www.w3.org/1999/xlink" xlink:type="simple"><person-group><name name-style="western"><surname>Laubitz</surname><given-names>DR</given-names></name></person-group> (<year>1993</year>)<article-title> Caprellidea (Crustacea: Amphipoda): towards a new synthesis.</article-title><source>Journal of Natural History </source><volume>27</volume>: <fpage>965</fpage>-<lpage>976</lpage>. <ext-link ext-link-type="uri" xlink:href="http://dx.doi.org/10.1080/00222939300770591" xlink:type="simple">doi: 10.1080/00222939300770591</ext-link></mixed-citation></ref><ref id="B30"><mixed-citation xmlns:xlink="http://www.w3.org/1999/xlink" xlink:type="simple"><person-group><name name-style="western"><surname>Myers</surname><given-names>AA</given-names></name><name name-style="western"><surname>Lowry</surname><given-names>JK</given-names></name></person-group> (<year>2003</year>)<article-title> A phylogeny and a new classification of the Corophiidea Leach, 1814 (Amphipoda).</article-title><source>Journal of Crustacean Biology </source><volume>23</volume> (<issue>2</issue>): <fpage>443</fpage>-<lpage>485</lpage>. <ext-link ext-link-type="uri" xlink:href="http://dx.doi.org/10.1651/0278-0372(2003)023[0443:APAANC]2.0.CO;2" xlink:type="simple">doi: 10.1651/0278-0372(2003)023[0443:APAANC]2.0.CO;2</ext-link></mixed-citation></ref><ref id="B43"><mixed-citation xmlns:xlink="http://www.w3.org/1999/xlink" xlink:type="simple"><person-group><name name-style="western"><surname>Vassilenko</surname><given-names>SV</given-names></name></person-group> (<year>2006</year>)<source> Caprellids. In: Kasyanov VL (Ed) Biota of the Russian Waters of the Sea of Japan 4, 200 pp. </source>[In Russian and in English]</mixed-citation></ref><ref id="B28"><mixed-citation xmlns:xlink="http://www.w3.org/1999/xlink" xlink:type="simple"><person-group><name name-style="western"><surname>McCain</surname><given-names>JC</given-names></name></person-group> (<year>1968</year>)<source> The Caprellidae (Crustacea: Amphipoda) of the Western North Atlantic. United States. Bulletin of the United States National Museum 278(I/IV): 1–145. </source><ext-link ext-link-type="uri" xlink:href="http://dx.doi.org/10.2307/1350852" xlink:type="simple">doi: 10.2307/1350852</ext-link></mixed-citation></ref><ref id="B23"><mixed-citation xmlns:xlink="http://www.w3.org/1999/xlink" xlink:type="simple"><person-group><name name-style="western"><surname>Laubitz</surname><given-names>DR</given-names></name></person-group> (<year>1995</year>)<article-title> Caprellidea (Crustacea: Amphipoda) from the Southern and Western Indian Ocean.</article-title><source>Mésogée </source><volume>54</volume>: <fpage>81</fpage>-<lpage>100</lpage>.</mixed-citation></ref><ref id="B26"><mixed-citation xmlns:xlink="http://www.w3.org/1999/xlink" xlink:type="simple"><person-group><name name-style="western"><surname>Masunari</surname><given-names>S</given-names></name><name name-style="western"><surname>Takeuchi</surname><given-names>I</given-names></name></person-group> (<year>2006</year>)<article-title> Redescription of <italic>Caprella dilatata</italic> Krøyer, 1843 (Caprellidae: Amphipoda: Crustacea) from Brazil, with note on its biogeographical distribution in South America.</article-title><source>Zootaxa </source><volume>1298</volume>: <fpage>49</fpage>-<lpage>60</lpage>.</mixed-citation></ref><ref id="B9"><mixed-citation xmlns:xlink="http://www.w3.org/1999/xlink" xlink:type="simple"><person-group><name name-style="western"><surname>Guerra-García</surname><given-names>JM</given-names></name></person-group> (<year>2002</year>)<article-title> Redescription of five rare caprellids (Crustacea: Amphipoda) collected from Tanzanian coasts.</article-title><source>Helgoland Marine Research</source><volume>55</volume>: <fpage>221</fpage>-<lpage>231</lpage>.</mixed-citation></ref><ref id="B16"><mixed-citation xmlns:xlink="http://www.w3.org/1999/xlink" xlink:type="simple"><person-group><name name-style="western"><surname>Guerra-García</surname><given-names>JM</given-names></name><name name-style="western"><surname>Krapp-Schickel</surname><given-names>T</given-names></name><name name-style="western"><surname>Müller</surname><given-names>HG</given-names></name></person-group> (<year>2006</year>)<article-title> Caprellids from the Caribbean Coast of Colombia, with description of three new species and a key for species identification.</article-title><source>BoletíndeInvestigaciones MarinasyCosteras </source><volume>35</volume>: <fpage>149</fpage>-<lpage>194</lpage>.</mixed-citation></ref><ref id="B31"><mixed-citation xmlns:xlink="http://www.w3.org/1999/xlink" xlink:type="simple"><person-group><name name-style="western"><surname>Müller</surname><given-names>HG</given-names></name></person-group> (<year>1990</year>)<article-title> New species and records of coral reef inhabiting Caprellidae from Bora Bora and Moorea, Societ Islands (Crustacea: Amphipoda).</article-title><source>Revue Suisse de Zoologie </source><volume>97</volume> (<issue>4</issue>): <fpage>827</fpage>-<lpage>842</lpage>.</mixed-citation></ref><ref id="B11"><mixed-citation xmlns:xlink="http://www.w3.org/1999/xlink" xlink:type="simple"><person-group><name name-style="western"><surname>Guerra-García</surname><given-names>JM</given-names></name></person-group> (<year>2003b</year>)<article-title> The caprellidean Amphipoda from the subantarctic islands of New Zealand and Australia with the description of a new genus and two new species.</article-title><source>Scientia Marina </source><volume>67</volume> (<issue>2</issue>): <fpage>177</fpage>-<lpage>194</lpage>.</mixed-citation></ref><ref id="B12"><mixed-citation xmlns:xlink="http://www.w3.org/1999/xlink" xlink:type="simple"><person-group><name name-style="western"><surname>Guerra-García</surname><given-names>JM</given-names></name></person-group> (<year>2004</year>)<article-title> The Caprellidea (Crustacea, Amphipoda) from Western Australia and Northern territory, Australia.</article-title><source>Hydrobiologia </source><volume>522</volume>: <fpage>1</fpage>-<lpage>74</lpage>. <ext-link ext-link-type="uri" xlink:href="http://dx.doi.org/10.1023/B:HYDR.0000029929.07691.a7" xlink:type="simple">doi: 10.1023/B:HYDR.0000029929.07691.a7</ext-link>10.1023/B:HYDR.0000029929.07691.a7</mixed-citation></ref><ref id="B21"><mixed-citation xmlns:xlink="http://www.w3.org/1999/xlink" xlink:type="simple"><person-group><name name-style="western"><surname>Krapp-Schickel</surname><given-names>T</given-names></name><name name-style="western"><surname>Guerra-García</surname><given-names>JM</given-names></name></person-group> (<year>2005</year>)<article-title> Littoral Caprellidae (Crustacea: Amphipoda) from Indonesia, with the description of a new species.</article-title><source>Bollettino del Museo Civico di Storia Naturale di Verona </source><volume>29</volume>: <fpage>47</fpage>-<lpage>62</lpage>.</mixed-citation></ref></ref-list></tp:taxon-treatment>
